# Supplementary material for: Using the WHO-INTEGRATE evidence-to-decision framework to develop recommendations for induction of labour
Source: Health Res Policy Syst. 2022 Nov 7;20:125. doi: 10.1186/s12961-022-00901-7 (PMC9641799; doi:10.1186/s12961-022-00901-7)
Supplement: Supplementary file 2 — Additional file 2. Economic data extraction “Using the WHO-INTEGRATE evidence-to-decision framework in the development of induction of labour recommendations”. 1. Economic study design and characteristics, 2. Treatment and cost data. [file 12961_2022_901_MOESM2_ESM.xlsx]

## Sheet: Study design & characteristics
	Additional file 2: Economic data extraction for ‘Using the WHO-INTEGRATE evidence-to-decision framework in the development of induction of labour recommendations’
Study ID	IOL context	CHEC quality appraisal	Country	Funding	Aim	Design/analytic approach	Year and unit of cost estimates	Study perspective	Types of evaluation (main outcomes)	Source of cost data	Source of health outcome valuations	Geographical & organizational setting	Time horizon (for costs)	Time horizon (for effects)	Remarks
Goeree 2013	IOL at or beyond term	High	Canada	Funding was provided by the Medical Research Council of Canada (grant no. MA-8472).	To determine the cost-effectiveness of induction of labour versus serial fetal monitoring while awaiting spontaneous labour in postterm pregnancies [with PGE2].	Because the results of the clinical trial showed a nonsignificant difference in perinatal mortality and neonatal morbidity between the induction and monitoring arms,8 we conducted a cost-minimization rather than a cost-effectiveness analysis.	All costs were calculated and expressed in 1992 Canadian dollars.	(Canadian) Healthcare system perspective	• mean total costs per patient • mean difference in total costs per patient • potential cost savings to Canadian healthcare system	To estimate unit costs, we designed costing models for these hospitals consistent with Canadian management- information-systems guidelines' for allocating expenses within hospital departments and to patients. The costing method used in both models was a "simultaneous, fully allocated" approach. Total use of resources per patient in the induction and monitoring arms was calculated by combining dat…	Hannah ME, Hannah WJ, Hellman J, Hewson S, Milner R, Willan A. Induction of labour as compared with serial antenatal monitoring in post-term pregnancy. A randomized controlled trial. New England Journal of Medicine 1992;326:1587-92. There were 3418 women with GA >41w enrolled; of these, no data were received on 11. Data were collected on 1701 women assigned to prophylactic induction of labour and…	22 Canadian hospitals, of which 19 were teaching hospitals and 3 were community hospitals.	Inpatient admission to discharge (intrapartum period)	From priming until maternal/neonatal discharge.	RCT included in Middleton 2020 Cochrane review of Induction of labour for improving birth outcomes for women at or beyond term
Grobman 2020	IOL at or beyond term	High	USA	Supported by grants (HD40512, HD36801, HD27869, HD34208, HD68268, HD40485, HD40500, HD53097, HD40560, HD40545, HD27915, HD40544, HD34116, HD68282, HD87192, HD68258, HD87230) from the Eunice Kennedy Shriver National Institute of Child Health and Human Development (NICHD) and the National Center for Advancing Translational Sciences (UL1TR001873).	To determine whether planned elective labor induction at 39 weeks among low-risk nulliparous women, compared with expectant management, was associated with differences in health care resource utilization from the time of randomization through 8 weeks postpartum.	Assessment of health resource utilization in three time periods: antepartum (AP), delivery admission [intrapartum; IP], and discharge through 8 weeks postpartum (PP)	N/A [women recruited March 2014 through August 2017]	Hospital perspective	Number of visits, inpatient days, tests, treatments for mother & neonate during AP, IP and PP periods.	Cost data = NA Healthcare resource utilisation (HCRU) data obtained from RCT (medical record abstraction & interviews with research personnel): Grobman WA, Rice MM, Reddy UM, et al. Labor Induction versus Expectant Management in Low-Risk Nulliparous Women. N Engl J Med 2018;379:513–23. [PubMed: 30089070]	NA	41 hospitals participating in the Maternal–Fetal Medicine Units Network of the Eunice Kennedy Shriver National Institute of Child Health and Human Development	Prenatal care (AP), through admission for delivery/discharge (IP), to 8 weeks postpartum (PP).	Admission for induction/delivery through to maternal/neonatal discharge.	RCT included in Middleton 2020 Cochrane review of Induction of labour for improving birth outcomes for women at or beyond term
Adelson 2013	Outpatient IOL	High	Australia	This study was funded by the National Health and Medical Research Council of Australia, Project Grant 519236	To compare the costs of inpatient (usual care) with outpatient (intervention) care for cervical priming [with vaginal PGE2] for induction of labour in women with healthy, low-risk pregnancies who are being induced for prolonged pregnancies or for social reasons	Economic evaluation alongside a randomised controlled trial. A cost analysis comparing women randomised to inpatient care with those randomised to outpatient care was performed, with an additional analysis focusing on those who received the intervention. A cost-utility or effectiveness approach comparing monetary costs with outcomes of patient utility costs (QALY) was not deemed appropriate for t…	2010–11 Australian dollars, with 2008–09 and 2009–10 costs indexed17 annually by 4.8 and 4.6% respectively	(Australian) Hospital perspective	• average inpatient hospitalisation costs and length of stay for all women • total cost of care (inpatient hospitalisation plus, where applicable, an outpatient priming clinic and ED cost) for all women • neonatal costs were also considered for women who had priming • cost savings per woman	Complete costing data were only available from one hospital (Hospital A, 70% of participants). Data from various clinical feeder systems were used to identify the level of care provided and subsequent resource inputs for each patient. All inpatient costs were calculated on a full absorption basis for each type of resource used, including: ward medical and nursing staff; pathology; pharmacy; opera…	Wilkinson C, Bryce R, Adelson P, Turnbull D. A randomised controlled trial of outpatient compared with inpatient cervical ripening with prostaglandin E (OPRA study). BJOG 2015;122:94-106. The OPRA trial compared women randomised to inpatient or outpatient cervical priming for induction of labour with low-risk, prolonged pregnancies. The trial was conducted over 3 years (2008–11). Median GA 40w+6d…	two level III teaching maternity hospitals in Adelaide, South Australia, Women’s and Children’s Hospital (Hospital A) and Flinders Medical Centre (Hospital B).	The period of costing covered the first episode of care for priming (either as an inpatient admission or outpatient clinic visit) to maternal discharge home (total episode of care). Neonatal care and intensive care were considered separately.	From priming until maternal discharge.	RCT included in Alfiervic 2020 Cochrane review of Home versus inpatient induction of labour for improving birth outcomes
ten Eikelder 2018	Mechanical methods (balloon)	High	The Netherlands	The PROBAAT-II study was partially funded by FondsNutsOhra, a Dutch capital fund for Health Research and Development.	To assess the costs of labour induction with oral misoprostol versus Foley catheter.	Economic evaluation alongside a randomised controlled trial. Economic evaluation was a cost-effectiveness analysis, with the composite safety outcome (asphyxia and postpartum haemorrhage) and caesarean section as effectiveness measures.	2013 Euros	Hospital perspective	Mean costs per intervention, mean difference, incremental costs for a) composite outcome of asphyxia and post-partum haemorraghe and b) caesarean section	Unit costs were estimated with different methods and sources. All costs were expressed in 2013 Euros and inflated where appropriate using the consumer pricing index. For time spent on the maternal ward antepartum, in the labour ward, and in the operating theatre, costs per hour were based on estimates of staff time, use of materials and overheads during a standard delivery (bottom-up approach). F…	This economic evaluation was conducted alongside the PROBAAT-2 study, a randomised controlled non-inferiority trial that compared oral misoprostol with Foley catheter for induction of labour in pregnant women at term with an unfavourable cervix (Netherlands Trial Register NTR3466). For the cost analysis, we used data from 1845 of the 1859 randomised women. Ten Eikelder ML, Oude RK, Jozwiak M, de …	Six tertiary and 23 secondary care hospitals in the Netherlands	Admission to antenatal care ward to discharge.	Until discharge home.	RCT included in de Vaan et al 2019 Cochrane review of Mechanical methods for induction of labour
van Baaren 2013	Mechanical methods (balloon)	High	The Netherlands	No financial support was provided.	To assess the economic consequences of labour induction with Foley catheter compared to prostaglandin E2 gel (PGE2)	Economic evaluation alongside a randomised controlled trial. The economic evaluation was designed as a cost-effectiveness analysis, with caesarean section as the clinical outcome	2009 Euros	Hospital perspective	Mean costs per intervention, mean difference, incremental costs for a) caesarean section, b) composite outcome of asphyxia and post-partum haemorraghe and c) neonatal admission.	Unit cost estimates were retrieved from the financial department of one participating academic hospital and one participating nonacademic hospital. For maternal and neonatal admissions we used the unit costs per day admission reported by the Dutch costing guideline, and subtracted the costs that did not apply for our population (top-down approach). Costs for neonatal admission to the maternity wa…	The economic evaluation was conducted alongside the PROBAAT trial. This trial was a randomised controlled trial that compared induction of labour with a Foley catheter and induction of labour with vaginal prostaglandin E2 gel in pregnant women at term (≥37w) with an unfavourable cervix (Netherlands Trial Register NTR1646).9 Jozwiak M, Oude RK, Benthem M, van BE, Dijksterhuis MG, de Graaf IM, et a…	The PROBAAT trial was conducted in one academic and 11 nonacademic hospitals in the Netherlands.	direct medical costs until 6 weeks postpartum only. Discounting of costs was unnecessary because all costs occurred within 1 year	effects until 6 weeks postpartum only	RCT included in de Vaan et al 2019 Cochrane review of Mechanical methods for induction of labour

## Sheet: Treatment and cost
	Additional file 2: Economic data extraction for ‘Using the WHO-INTEGRATE evidence-to-decision framework in the development of induction of labour recommendations’
Study ID	Treatment option 1	Treatment option 1 direct costs	Option 1: cost saving	Outcome 1 averted	Outcome 2 averted	Treatment option 2	Treatment option 2 direct costs	Option 2: cost saving	Outcome 1 averted2	Outcome 2 averted3	Treatment option 3	Treatment option 3 direct costs	Option 3: cost saving	Outcome 1 averted3	OUtcome 2 averted2	Main findings	ICER per outcome (treatment option 1)	ICER per outcome (treatment option 2)	ICER per outcome (treatment option 3)	Cost effectiveness threshhold range	Cost results	Conclusion	Additional consideration
Goeree 1995	Post-term induction of labour	Mean cost per patient CAD 2939 (95% Cl: 2898 to 2981)	CAD 193 (95% CI: 133-252; p<0.0001)			Expectant management	Mean cost per patient CAD 3132 (95% CI: 3090 to 3174)									The mean cost per patient with a postterm pregnancy managed through monitoring was $3132 (95% confidence interval [CI] $3090 to $3174) and per patient who underwent induction of labour was $2939 (95% Cl $2898 to $2981), for a difference of $193. The significantly higher (p < 0.0001) mean cost per patient in the monitoring arm was due mainly to the costs of additional monitoring and the significan…					We adjusted the results to take into account the overrepresentation of teaching hospitals and deliveries to nulliparous women and we assumed that approximately 10% of the 400 000 deliveries in Canada each year occur after 41 or more weeks' gestation. After these adjustments were made, the potential cost saving of a universal induction-management policy was calculated at $8 million per year.	The results of the Canadian Multicentre Postterm Pregnancy Trial8 and of the meta-analysis discussed earlier, 9 combined with the significant difference in cost between the two strategies, unambiguously support the induction strategy as a "win-win" alternative in the management of postterm pregnancies. That is, an induction management policy produces better outcomes at a lower cost.	Most of the difference in hospital and physician resource use between the induction and monitoring arms resulted from the serial monitoring tests and the higher rate of cesarean section in the monitoring arm. the cost difference we observed between the monitoring and the induction strategies was conservative and would have been larger if a wider cost perspective, including patient expenses and qu…
Grobman 2020	Post-term induction of labour	NA	Healthcare resource utilization (HCRU) AP less visits for routine prenatal care less unscheduled outpatient visits less inpatient admissions less fetal assessments less laboratory testing less treatments (e.g. IV hydration, antibiotics) IP longer duration in delivery and labour shorter inpatient stays after delivery more use of cervical ripening agents, oxytocin infusions, intrauterine pressure c…					Refer to HCRU reported under Option 1: cost saving								Women assigned to planned induction used significantly fewer resources prior to delivery. During the delivery admission, the groups were more balanced, with some resources used more frequently by those in the induction group and other resources by those in the expectant management group. Postpartum resources were largely similar, with the only difference being that neonates born to women in the i…					Net cost differences in 2018 US dollars were estimated (Supplementary Table 1), with unit costs drawn from a variety of sources. This was a broad estimation only, and not part of the main study design.	In the ARRIVE trial, low-risk women randomized to planned labor induction at 39 weeks had better maternal and neonatal outcomes.1 The present analysis demonstrates that the health outcome advantages associated with IOL are gained without incurring uniformly greater health care resource use.	Study's time horizon for calculation of HCRU extends from AP to PP period (few analyses have this time horizon, instead focussing on IP period). Limitation: unable to collect actual costs
Adelson 2013	Vaginal PGE2 for inpatient induction of labour	Cost of care, all women randomised (ITT analysis), both hospitals: AUD 6455 (SD 3048) Cost of care, women receiving priming: AUD 6889 (SD 2920)				Vaginal PGE2 for outpatient induction of labour	Cost of care, all women randomised (ITT analysis), both hospitals: AUD 6136 (SD 3099) Cost of care, women receiving priming: AUD 6733 (SD 3317)	Cost saving per woman, all women randomised, both hospitals: AUD 319 (95% CI: -104 to 742; p-value 0.139) Cost saving per woman, women receiving priming: AUD 156 (95% CI: -588 to 870; p-value 0.67)								Women randomised to outpatient care had an overall cost saving of $319 per woman (95% CI $104 to $742) as compared with women randomised to usual care. When restricted to women who actually received the intervention, in-hospital cost savings of $433 (95% CI $282 to $1148) were demonstrated in the outpatient group. However, these savings were partially offset by the cost of an outpatient priming c…						Overall cost savings were not statistically significant in women who were randomised to or received the intervention. However, the trend in cost savings favoured outpatient priming. The small savings per woman demonstrated in this study were financially important and may be economically meaningful at a larger state or national level. Priming agents other than PGE that report few (<5%) women retur…	The overall outpatient care cost savings of $156 per woman who received outpatient priming gels in our study is likely to be a conservative estimate and is based on all women who received priming gels, although only approximately half of these women were discharged or remained home overnight. Hadall 215 women in the study who received outpatient priming remained home overnight, estimated cost sav…
ten Eikelder 2018	oral misoprostol for induction of labour	Mean cost per woman 4470 (2013 €)	0			Foley balloon catheter for induction of labour	Mean cost per woman 4158 (2013 €)	312 (95% CI: -508 to 1063) (2013 €)	no meaningful incremental costs to avoid one case of asphyxia/post-partum haemorraghe	no meaningful incremental costs to avoid one caesarean section						Our analyses showed that the mean costs per woman were €4470 in the misoprostol group and €4158 in the Foley catheter group, a difference that was not statistically significant (mean difference €312, 95% CI –€508 to €1063). Cost differences predominantly originated from duration of labour ward stay. The primary clinical outcome (composite risk of asphyxia and/or postpartum haemorrhage), as also c…	non-informative for composite outcome of asphyxia and PPH (comparable rates)	ICER to prevent one caesarean section is 10 338.20 (2013 €), however not significant		Cost-effectiveness acceptability curves for caesarean section visualise the increasing probability that oral misoprostol is cost-effective for the measured effect when increasing the willingness-to-pay threshold; however, this effect is relevant only after an increase of at least €20 000 per patient	not measured	we conclude that oral misoprostol and Foley catheter generate comparable costs. However, it appears that Foley catheter induction could be less expensive in an outpatient setting, while remaining safe	A subgroup analysis showed that the overall costs of induction with oral misoprostol are higher for nulliparous women (€5126 versus €4561), whereas the overall costs for multiparous women favour oral misoprostol (€3136 versus €3419), which is mainly due to shorter time-to-delivery in multiparous women (Table S2). However, the difference in mean costs is no longer present when assuming induction a…
van Baaren 2013	Foley balloon catheter for induction of labour	Mean costs per woman in the Foley catheter group (n = 411) €3297 (2009)	0			prostagalandin E2 gel (PGE2) for induction of labour	Mean costs per woman in the PGE2 group (n = 408) were €3075	€222 (95% CI: €157 to €633).								Our analyses showed that the mean costs per woman were not significantly higher in women induced with a Foley catheter compared with women induced with prostaglandin E2 gel (mean difference €222; 95% CI €157 to €633). Costs differences predominantly originated from duration of labour ward stay. The induction material was less expensive in the Foley catheter group. The primary clinical outcome, ca…	Foley catheter induction showed a comparable caesarean section rate compared with prostaglandin induction, therefore the ICER was not informative. Foley induction resulted in fewer neonatal admissions (ICER €2708) and asphyxia/PPH (ICER €5257) compared with PGE2 induction.			Cost-effectiveness acceptability curves visualise the increasing probability that Foley inductions are cost-effective for the measured effect when increasing the willingness-to-pay threshold, particularly for the composite outcomes of asphyxia/PPH and neonatal admission (Figure 2).	not measured	Induction of labour with a Foley catheter as compared to induction with prostaglandin E2 gel generates comparable healthcare costs. Given the clinical benefits of induction with a Foley catheter, we advise it as the treatment of choice for induction of labour at term.	A post hoc subgroup analysis showed that the overall costs of induction with a Foley catheter and prostaglandin E2 gel are comparable in nulliparous women, whereas induction with prostaglandin E2 gel was associated with lower costs in multiparous women (see Supporting information, Appendix S2), mainly because of shorter time-to delivery costs.
